# Supplementary material for: Deep Learning for the Prediction of the Survival of Midline Diffuse Glioma with an H3K27M Alteration
Source: Brain Sci. 2023 Oct 19;13(10):1483. doi: 10.3390/brainsci13101483 (PMC10605651; doi:10.3390/brainsci13101483)
Supplement: Supplementary file 1 [file brainsci-13-01483-s001.zip]

Archive with 7 entries (7 files):
- Figure S1.tif
- Figure S2.tif
- Figure S3.tif
- Figure S4.tif
- Tabel S1.pdf
- Tabel S2.pdf
- Tabel S3.pdf
